# Supplementary material for: The expanded program on immunization service delivery in the Dschang health district, west region of Cameroon: a cross sectional survey
Source: BMC Public Health. 2016 Aug 17;16:801. doi: 10.1186/s12889-016-3429-7 (PMC4987984; doi:10.1186/s12889-016-3429-7)
Supplement: Additional file 1: — Dataset. (XLSX 86.4 kb) [file 12889_2016_3429_MOESM1_ESM.xlsx]

## Sheet: personnel survey
CODE_RW	CONSENTEMENT	AS	NOMFS	TYPEFS	PRECISIONAUTRE	SEXE	CATPROFESSIONNELLLE	PRECISIONCAT	SERVICE	NRYTHMECOMMANDE	NMOYENNNEMNSUELLEBCG	NFLACONBCGCOMMANDE	NRUPTUREDESTOCKVACCINS	NNBRERUPTURE	NQUELVACCINENRUPTURE	NDUREEMOYENNEENJOURS	aRETARDDAPPROVISIONNEMENT	bDEMANDETROPIMPORTANTE	cRUPTUREDECHAINEDEFROID	dAUTRESCAUSES	VAT	DTCHepB	VPO	BCG	VAAVAR	Hiblyophilisé	AUCUNVACCIN	JENESAISPAS	TUBERCULOSE	TNN	COQUELUCHE	POLIOMYELITE	ROUGEOLE	HEPATITEVIRALEB	FIEVREJAUNE	CHOLERA	FIEVRETYPHOIDE	SIDA	FIEVRE	PARALYSIEFLASQUEAIGUE	DIARRHEES	RASHCUTANE	CONJONCTIVITE	LCR	SALIVE	SERUM	URINE	ACHEMINERLESECHANTILLONS	AUTREPRELEVEMENT
DF01	1	FOMETA	CSI FOMETA	CSI		FEMININ	IDE		GENERAL	MENSUEL	38	4	0								1	1	0	0	0	0	0	0	0	0	0	0	0	0	0	0	0	0	0	0	0	0	0	0
JD01	1	FONDONERA	CSI DE FONDONERA	PUBLIC		MASCULIN	AUTRES	AGENT COMMUNAUTAIRE	GENERAL	MENSUEL	11	2	0								1	0	0	0	0	0	0	0	1	1	1	1	1	1	1	0	0	0	1	0	0	1	1	0	0	0	0	0
JI01	1	FONDONERA	CSI DE FONDONERA	PUBLIC		FEMININ	AS		VACCINATION	MENSUEL	7	2	0								1	0	0	0	0	0	0	0	0	0	0	0	0	0	0	0	1	0	1	0	1	0	1	0	0	0	0	0	PRELEVEMENT DE GORGE
JA01	1	FONDONERA	CSI NKA	PUBLIC		MASCULIN	AUTRES	AGENT COMMUNAUTAIRE	GENERAL	MENSUEL	5	1	0								1	0	0	0	0	0		0	0	0	0	0	0	0	0	0	1	0	1	0	0	1	1	0	0	1	0	0
DB01	1	FOKOUE	CMA FOKOUE	PUBLIC		MASCULIN	AUTRES	MAEUTICIEN	PLANING FAMILIAL	MENSUEL		60	0								0	0	0	0	0	0	0	1	0	1	1	1	1	0	1	0	0	0	1	0	0	0	0	0	0	1	0	0
DC01	1	FOKOUE	CSI FOTOMENA	PUBLIC		FEMININ	AS		PHARMACIE	MENSUEL	6	1	1	1	BCG	30	1	0	0		0	1	0	0	0	0		0	0	1	1	1	1	0	1	0	0	0	1	0	0	1	1	0	0	1	0	0
DD01	1	FOKOUE	CS LA COLOMBE	PRIVE		MASCULIN	IDE			MENSUEL	5	1	0								1	1	1	0	0	0		0	0	1	0	1	1	0	1	0	0	0	1	0	0	1	0	0	0	0	0	0	SELLE
DB02	1	FOMETA	CS REFERENCE	PRIVE		MASCULIN	IDE		INTERNE	MENSUEL	4	1	0								1	1	1	0	0	0		0	0	0	0	1	1	0	1	0	0	0	1	0	0	1	1	0	0	1	0	0
CF01	1	FIALA-FOREKE	HOPITAL DE DISTRICT	PUBLIC		FEMININ	IDE		NEONATAL	MENSUEL	0	0	0								1	0	1	1	0	0		0	1	1	1	1	1	1	1	0	0	0	1	0	0	1	1	0	0	1	0	1
CB02	1	FIALA-FOREKE	HOPITAL DE DISTRICT	PUBLIC		FEMININ	AUTRES	AGENT DE L'ETAT	VACCINATION	MENSUEL	110	10	0								1	1	1	0	0	0		0	1	1	1	0	1	1	1	0	0	0	1	0	0	1	1	1	0	0	0	0
CB01	1	FIALA-FOREKE	HOPITAL DE DISTRICT DE DSCHANG	PUBLIC		MASCULIN	IDE		VACCINATION	MENSUEL	200	15	0								1	1	1	0	1	0		0	0	1	0	1	1	0	1	0	0	0	1	0	0	1	1	0	0	1	0	0
CG01	1	FOMETA	CABINET DE SOINS PASTEUR DE FOTO	PRIVE		MASCULIN	IDE		CONSULTATION DE SOINS	MENSUEL	10	1	0								1	1	1	0	0	0		0	0	1	0	1	1	0	1	0	0	0	1	0	0	1	1	0	0	1	0	0
CI01	1	FOMETA	CABINET DE SOINS PASTEUR DE FOTO	PRIVE		MASCULIN	IDE		VACCINATION	MENSUEL	7	1	0								1	1	1	0	0	0		0	1	1	0	1	1	0	1	1	1	0	1	0	0	1	1	0	0	1	0	1
CD01	1	FIALA-FOREKE	AD-LUCEM	PRIVE		MASCULIN	IDE		ACCUEIL	HEBDOMADAIRE	10	1	0								1	1	1	0	0	0		0	1	1	0	1	1	0	1	0	0	0	0	1	1	1	1	0	0	1	0	0
CK01	1	FIALA-FOREKE	AD-LUCEM	PRIVE		FEMININ	AUTRES	IBA	MATERNITE	MENSUEL	10	1	0								1	1	1	0	0	0		0	1	1	1	1	1	1	1	0	0	0	0	1	0	1	1	0	0	1	0	0
CG01	1	FIALA-FOREKE	SERVICE DE SANTE DE DISTRICT	PUBLIC		FEMININ	AUTRES	INFIRMIERE ADJOINTE	VACCINATION	MENSUEL	195	30	0								0	1	1	0	0	1		0	0	1	0	1	1	0	0	0	0	0	1	0	0	1	1	0	0	1	0	0
CJ02	1	FIALA-FOREKE	SERVICE DE SANTE DE DISTRICT	PUBLIC		FEMININ	AUTRES	INFIRMIERE BREVETEE	VACCINATION	MENSUEL	195	30	0								0	1	1	0	0	1		0	0	1	0	1	1	0	1	0	0	0	1	0	0	1	0	0	0	1	0	0
EH01	1	FONAKEUKEU	CENTRE DE SANTE COMMUNAUTAIRE DE FONAKEUKEU	PRIVE		FEMININ	TMS		LABORATOIRE	MENSUEL	5	1	1	1	POLIO		1	0	0		1	1	1	0	1	0		0	1	1	1	0	1	1	1	0	0	0	1	0	0	1	1	0	0	0	0	0
AD01	1	BALEVENG	CSI DE BANZA	PUBLIC		MASCULIN	AS			MENSUEL	16	1	0								0	1	1	0	0	1		0	1	1	1	1	1	1	0	0	0	0	1	0	0	1	1	0	0	1	0	0
AA04	1	BALEVENG	CSI DE MEBOU	PUBLIC		FEMININ	AS		CHEF DE CSI DE MEBOU	MENSUEL	12	1	0								1	1	1	0	0	0		0	1	1	1	1	1	0	1	1	0	0	1	0	0	1	1	0	0	1	0	0
DF01	1	FOMETA	CSI DE FOMETA	PUBLIC		FEMININ	IDE		GENERAL	MENSUEL	38	4	0								1	1	0	0	0	0		0	0	0	0	0	0	0	0	0	0	0	0	0	0	0	0	0	0	0	0	0
BI01	1	DOUMBOUO	AD-LUCEM	PRIVE		MASCULIN	AUTRES	SANS CATEGORIE	AUXILIAIRE	MENSUEL	13	1	1	1	PNEUMO	30	1	0	0		1	1	1	1	1	1		0	1	1	1	1	1	1	1	0	1	1	0	0	1	1	0	0	0	1	0	1
BA01	1	DOUMBOUO	CS DEBATSENGLA	PRIVE		FEMININ	AS		GENERAL	MENSUEL	10	1	0								1	1	0	1	0	0		0	1	1	1	1	1	1	1	0	0	0	1	0	0	1	1	0	0	0	0	1
BB03	1	DOUMBOUO	CSI DE DOUMBOUO	PUBLIC		FEMININ	IDE		CHEF DE CENTRE	MENSUEL	12	2	0								1	1	1	0	1	0		0	1	1	1	1	1	1	1	0	0	0	1	0	0	1	1	0	1	1	0	1
BI02	1	DOUMBOUO	AD-LUCEM	PRIVE		FEMININ	AUTRES	IBG	INFIRMIERE CHEF	MENSUEL	15	2	1	1	BCG	30	0	0	1		1	1	1	0	0	1		0	1	1	0	1	1	1	1	0	0	0	1	0	1	1	1	0	0	1	0	1
BF06	1	DOUMBOUO	SA'AH	PUBLIC		FEMININ	AS		CHEF DE CENTRE	MENSUEL	3	1	1	1	VAA	21	1	0	0		1	0	0	0	0	0		0	0	0	0	0	0	0	0	0	1	0	1	0	0	1	1	0	0	1	0	0
BB06	1	DOUMBOUO	CSI DE SA'AH BATSENGLA	PUBLIC		FEMININ	AUTRES	LABORANTINE	LABORATOIRE	MENSUEL	2	2	1	1		30	1	0	0		0	0	0	0	0	0	1	0	1	1	1	1	1	0	1	0	0	0	1	0	1	1	1	0	0	0	1	1
IB01	1	NKEULI	CSI DE NKEULI	PUBLIC		MASCULIN	AUTRES	IBA		MENSUEL	6	1	0								1	1	1	0	0	1		0	0	1	0	1	1	0	1	0	1	0	1	0	0	1	0	0	0	1	0	0
IB03	1	NDOH-DJUTTITSA	CSI DE CAMEROON TEA ESTATE	PRIVE		FEMININ	AS			MENSUEL	6	0	0								1	1	1	0	0	0		0	1	1	1	1	1	1	1	0	0	0	1	0	0	1	0	0	0	0	0	0	OBSERVATION
IG03	1	NDOH-DJUTTITSA	CAMEROON TEA ESTATE	PRIVE		MASCULIN	AUTRES	COMI	PHARMACIE	MENSUEL	6	1	0								0	1	1	0	1	0		0	1	1	1	1	1	1	1	0	0	0	1	0	0	1	1	0	0	0	0	0	OBSERVATION
IG02	1	NDOH-DJUTTITSA	CAMEROON TEA ESTATE	PRIVE		MASCULIN	IDE			MENSUEL	6	1	0								1	1	0	0	0	0		0	0	1	1	1	1	0	1	0	0	0	1	0	0	1	0	0	0	0	0	0	OBSERVATION
HC06	1	MEKOUALE	CSI DE MEKOUALE	PUBLIC		FEMININ	AS		PHARMACIE ET VACCINATION	MENSUEL	16	3	0								1	1	1	0	0	0		0	0	1	0	0	1	0	0	0	1	1	1	0	1	1	1	0	0	0	0	0	GOUTTE EPAISSE
HC07	1	MEKOUALE	CSI D'APOUH	PUBLIC		FEMININ	AUTRES	INFIRMIERE ASSISTANTE	PHARMACIE ET VACCINATION	MENSUEL	7	1	0								1	1	1	0	0	0		0	1	1	1	1	1	1	1	0	0	0	1	0	0	1	1	0	0	0	0	0	REFERENCE
HC08	1	MEKOUALE	CSI D'APOUH	PUBLIC		FEMININ	AUTRES	INFIRMIERE ASSISTANTE	VACCINATION	MENSUEL	7	1	0								1	1	1	0	0	0		0	1	1	1	1	1	1	1	0	0	0	1	0	0	1	1	0	0	1	0	0
FD02	1	FOTETSA	CSI DE FOTETSA	PUBLIC		MASCULIN	AS		CONSULTATION	MENSUEL	9	1	0								1	0	0	0	0	0		0	1	1	1	1	1	1	1	0	0	0	1	0	0	1	0	0	0	1	0	0
FC03	1	LINGANG-FOTO	CSI DE LINGANG FOTO	PUBLIC		FEMININ	AUTRES	COMI	ACCEUIL	MENSUEL	18	2	0								1	0	0	0	0	0		0	0	0	0	1	0	1	0	1	0	0	1	0	0	1	1	0	0	1	0	0
FI04	1	LINGANG-FOTO	CSI DE LINGANG FOTO	PUBLIC		MASCULIN	IDE		CONSULTATION	MENSUEL	18	1	0								0	1	1	0	0	0		0	0	1	0	1	1	0	1	0	0	0	1	0	0	1	1	0	0	1	0	1
DF01	1	FOMETA	CSI FOMETA	CSI		FEMININ	IDE		GENERAL	MENSUEL	38	4	0								1	1	0	0	0	0	0	0	0	0	0	0	0	0	0	0	0	0	0	0	0	0	0	0
EA02	1	FONGO NDENG	CSI FOSSONG WENTCHENG	CSI		FEMININ	AUTRES	COMMIS	PHARMACIE	MENSUEL	12	1	0								1	1	1	0	0	0	0	0	1	1	1	1	1	1	1	0	0	0	1	0	1	1	1	0	0	1	0	0
GH02	1	MBENG	CSI SAINT LAURENT BAFOU	CSI		FEMININ	AS		LABORATOIRE	MENSUEL	7	1	0								1	1	1	0	1	0	0	0	0	1	0	1	1	0	1	0	0	0	1	0	0	1	1	0	0	1	0	1
EA01	1	FONGO NDENG	CSI FONGO NDENG	CSI		FEMININ	AS		PHARMACIE ET VACCINATION	TRIMETRIELLE	15	1	0								1	0	1	0	0	0	0	0	1	1	1	1	0	1	1	0	0	0	1	0	0	1	1	0	0	1	0	0
EG01	1	FONGO NDENG	CSI FOSSONG-WENTCHENG	CSI		FEMININ	AS		VACCINATION	MENSUEL	12	1	0								1	1	1	0	0	0	0	0	0	0	0	1	1	0	0	0	0	0	1	0	0	1	1	0	0	0	0	0
EC01	1	FONGO NDENG	CCSI FONGO NDENG	CSI		FEMININ	TMS		LABORATOIRE	MENSUEL	8	1	0								1	1	0	0	0	1	0	0	1	0	1	1	1	1	1	0	0	0	1	0	1	0	1	0	0	1	0	0
DC02	1	FOMETA	CS DE LA REFERENCE	CSI		FEMININ	AS		GENERAL	MENSUEL	7	1	1	1	VAR	30	1	0	0		1	0	0	0	0	0	0	0	0	0	1	1	1	0	1	0	0	0	1	0	0	1	1	1	0	0	0	0
GH01	1	MBENG	CABINET DE SOIN POUR TOUT MELI	CSI		FEMININ	AS		MEDECINE	MENSUEL	6	1	0								1	1	1	0	0	0	0	0	1	1	1	1	1	0	1	0	0	0	1	0	0	1	1	0	0	0	0	0	EVACUATION
GG01	1	MBENG	CSI DE TSINFOU		CABINET DE SANTE	MASCULIN	IDE		GENERAL	MENSUEL	10	1	0								1	0	0	0	0	0	0	0	1	0	0	1	1	1	0	0	1	1	1	0	0	1	1	0	0	1	0	0
GG02	1	MBENG	CSI DE TSINGBEU		CENTRE DE SANTE CATHOLIQUE DE TSINGBEU TOCKEM	FEMININ	IDE		GENERAL	MENSUEL	5	1	0								0	0	0	1	1	0	0	0	1	0	1	1	1	1	1	0	0	0	1	0	0	1	1	0	0	1	0	1	CONSERVER DANS UN LIQUIDE PHYSIOLOGIQUE
GG11	1	MBENG	CSI DE TSINGBEU	CSI		FEMININ	IDE		GENERAL	MENSUEL	6	1	0								1	1	0	0	0	0	0	0	1	1	0	0	1	1	0	1	0	0	1	0	0	1	1	0	0	0	0	0
GB01	1	LEPOH	CSI DE LEPOH	CSI		FEMININ	TMS		CONSULTATION-SOINS	MENSUEL	6		0								1	1	1	1	1	0	0	0	1	1	1	1	1	1	1	0	0	0	0	0	0	1	0	0	0	1	0	0
DH01	1	FOMETA	CSI DE FOMETA	CSI		FEMININ	AS		GENERAL	MENSUEL	100	4	0								1	1	1	0	0	0	0	0	0	0	0	0	1	1	0	0	0	0	0	0	0	1	1	0	0	1	0	0
GB03	1	LEPOH	CSI DE KEKANG	CSI		FEMININ		COMMIS	PHARMACIE	MENSUEL	5	1	0								1	0	1	1	1	0	0	0	0	1	1	1	0	1	1	0	0	0	1	0	1	1	1	0	0	0	0	1
GB02	1	LEPOH	CSI DE LEPOH	CSI		MASCULIN	IDE		GENERAL	MENSUEL	12	2	0								1	1	1	1	1	1	0	0	1	1	1	1	1	1	1	1	1	0	1	0	1	1	1	1	0	1	0	1
GGO3	1	MAKA	CS DE MAKA	CSI		MASCULIN	IDE			MENSUEL	12	2	0								1	1	0	0	0	0	0	0	1	1	1	0	1	1	1	0	0	0	0	0	0	1	1	0	0	1	0	0
GG05	1	MAKA	CSI LIKONG	CSI		FEMININ		ASSISTANTE AU LABORATOIRE	LABORATOIRE	MENSUEL	10	1	0								1	1	1	0	1	0	0	0	0	1	1	1	1	1	1	0	0	0	1	0	0	1	1	0	0	1	0	0
GG07	1	MAKA	CSI DE BANKI	CSI		MASCULIN	IDE		GENERAL	MENSUEL	7	1	0								1	1	1	0	0	0	0	0	0	1	0	1	1	0	1	0	0	0	0	0	0	1	0	0	0	1	0	1
GG06	1	MAKA	CSI DE BANKI	CSI		FEMININ	SF		ACCOUCHEUSE ET SOINS	MENSUEL	7	1	0								1	0	0	1	0	0	0	0	1	1	1	1	1	1	1	1	1	0	1	0	0	1	1	1	0	1	0	1
GA01	1	MAKA	CSI DE MAKA	CSI		FEMININ		COMMIS	PHARMACIE		12	2	0								1	1	0	0	0	0	0	0	1	1	0	1	0	0	0	0	0	0	0	0	0	1	0	0	0	1	0	0
GC01	1	MBENG	CABINET DE SOINS POUR TOUS	CSI		MASCULIN	IDE		GENERAL	MENSUEL	6	1	0								0	0	0	0	0	0	1	0	0	1	1	1	1	1	1	0	0	0	1	0	1	0	1	0	0	1	0	1
GC02	1	MBENG	CSI SAINT LAURENT DE BAFOU	CSI		FEMININ	AS		PHARMACIE	MENSUEL	19	1	0								1	1	1	0	0	0	0	0	0	1	1	1	1	0	1	0	0	0	1	0	1	1	1	0	0	1	0	1
HG01	1	MBOUA	CSI DE FONGO TONGO	CSI		FEMININ	IDE	COMMIS	PHARMACIE ET VACCINATION	MENSUEL	9	2	0								1	0	0	0	1	0	0	0	0	1	0	0	1	0	1	0	0	0	1	1	1	1	0	0	0	0	1	1
GG12	1	MBENG	CABINET DE SOINS DE TSINFOU		CABINET DE SOINS	FEMININ		FORMATION SIMILLAIRE AUX INFIRMIERS	LOBORATOIRE ET SOINS	TRIMETRIELLE	6	1	0								1	0	0	1	0	0	0	0	1	1	0	1	1	1	1	0	0	0	1	0	0	1	1	0	0	1	0	0
EF01	1	FONAKEUKEU	CS COMMUNAUTAIRE DE FONAKEUEKEU	CSI		FEMININ		AGENT DE SANTE	PHARMACIE	MENSUEL	5	1	1	1	POLIO		1	0	0		0	0	0	1	1	0	0	0	0	1	0	1	1	0	1	0	0	0	1	0	0	1	0	0	0	1	0	1
EJ01	1	FONDONERA	CSI DE NKA	CSI		FEMININ	AUTRES	AGENT COMMUNAUTAIRE	VACCINATION ET PHARMACIE	MENSUEL	5	1	0								1	0	0	0	0	0	0	0	0	0	0	0	0	0	0	0	0	0	1	0	0	1	1	1	0	0	0	0
AD05	1	BALEVENG	CSI CATHOLIQUE SAINT KISITO	CSI		MASCULIN	IDE		CONSULTATION	MENSUEL	15	1	0								1	0	0	0	0	0	0	0	0	0	1	1	1	0	1	0	0	0	1	0	0	0	0	0	0	0	0	0	PLASMA(TUBE SERUM)
AA02	1	BALEVENG	CMA BALEVENG	CMA/ASSIMILES		FEMININ	IDE		SURVEILLANT GENERAL	MENSUEL	60	4	0								1	1	0	0	0	1	0	0	0	1	0	1	1	0	1	0	0	0	1	0	0	1	1	0	0	1	0	0
GA04	1	MBENG	CSI DE MBENG	CSI		FEMININ	IDE		CHIRUGIE ET MATERNITE		14	20	1	1	BCG	7	1	0	0		0	1	0	1	0	0	0	0	0	0	0	0	1	0	0	0	0	0	1	0	0	1	0	0	0	1	0	0
GH01	1	MBENG	CSI BAFOU CHEFFERIE	CSI		FEMININ	IDE	PRINCIPAL	BLOC ADMINISTRATIF	MENSUEL	48	60	0								1	1	1	0	0	1	0	0	1	1	1	1	1	1	1	1	1	1	1	0	1	1	1	0	0	1	0	1	EXAMEN DES SELLES
FB01	1	FOTETSA	CSI FOTETSA	CSI		MASCULIN	AUTRES	INFIRMIER ASSISTANT	PEV ET CONSULTATION	MENSUEL	7	1	0								1	1	0	0	0	0		0	0	1	0	1	1	0	1	0	0	0	1	0	0	1	1	0	0	1	0	0
JD01	1	SITEU	HOPITAL DE SAINT VINCENT DE PAUL	AUTRES	HOPITAL CATHOLIQUE	FEMININ	SF		MATERNITE	MENSUEL	65	4	0								1	1	1	0	0	0	0	0	0	1	0	0	1	0	1	0	0	0	0	0	0	1	1	0	0	1	0	0
IC01	1	SITEU	CSI DE PENTADELLE	CSI		FEMININ	AS		MATERNITE	MENSUEL	3	1	0								0	0	1	0	1	0	0	0	1	0	1	1	1	1	1	0	0	0	1	0	0	1	1	0	0	1	0	0
JF01	1	SITEU	CSI PENTADELLE	CSI		FEMININ	TMS		LABORATOIRE	MENSUEL	3	1	0								0	1	1	0	1	0	0	0	1	0	1	1	1	1	1	0	0	0	1	0	0	1	1	0	0	1	0	0
JE01	1	SITEU	HOPITAL SAINT VINCENT DE PAUL	HD		FEMININ	AUTRES	OBSTETRICIEN	MATERNITE	HEBDOMADAIRE	65	5	0								1	1	1	1	1	0		0	1	0	0	0	0	0	0	0	1	0	0	0	0	1	1	0	0	1	0	0
IB02	1	NDOH-DJUTTITSA	TCHOUTSI	AUTRES	PERSONNEL	FEMININ	AUTRES	INFIRMIERE ACCOUCHEUSE		MENSUEL	5	0	0								1	1	1	0	1	1		0	0	1	1	1	1	0	0	0	0	0	1	0	1	1	1	0	0	0	0	0	OBSERVATION
IG01	1	NDOH-DJUTTITSA	CMA DE NDOH	CMA/ASSIMILES		MASCULIN	IDE		ACCEUIL																				0	0	0	1	1	0	1	1	0	0	0	0	0	1	1	0	0	1	0	0
IG04	1	NDOH-DJUTTITSA	CTE	CSI		FEMININ	AUTRES	4EME DEGRE	MATERNITE	MENSUEL	6	1	0								1	0	0	0	0	0	0	0	1	0	1	1	1	0	1	0	0	0	1	0	0	1	1	0	0	0	0	0	OBSERVATION
IB01	1	NDOH-DJUTTITSA	CMA NDOH	CMA/ASSIMILES		MASCULIN	AUTRES	IBA	VACCINATION	MENSUEL	25	3	0								0	1	0	0	0	0	0	0	0	1	0	1	1	0	1	0	0	0	1	0	0	1	1	0	0	1	0	0
HD04	1	MEKOUALE	MEKOUALE	CSI		FEMININ	AUTRES	LABORANTINE	LABORATOIRE	MENSUEL	8	4	0								1	1	0	0	0	0	0	0	1	1	1	1	0	0	0	0	0	0	1	0	1	1	1	0	0	1	0	0
HH02	1	MEKOUALE	CSI	CSI		FEMININ			SOINS	MENSUEL	15	2	0								1	1	0	0	0	0	0	0	1	1	1	1	1	0	1	0	0	0	1	1	0	1	1	0	0	0	0	0
HH01	1	MBOUA	CENTRE PASTEUR	CSI		FEMININ	AS		ACCUEIL	MENSUEL	7	1	0								1	0	0	0	0	0	0	0	0	1	0	0	1	0	1	0	0	0	1	0	0	1	0	0	0	0	0	0
[truncated: 89 more columns]

## Sheet: Health facility
Code_RW	Consentement	AiredeSanté	NomdelaFosa	TypedeFOSA	CatégorieFOSA	OLDREFRIGIRATEURPEV	Fonctionnel	Marque	Congélateur	Fonctionnel1	Marque1	PorteVaccin2	Fonctionnel2	Marque2	CaissesIsothermes	Fonctionnel3	Marque3	Accumulateurs4	Fonctionnel4	Thermomètresurlerefrigérateur	Fonctionnel5	OLDFICHEDESUIVIEDELACHAINEDEFROID	OLDFICHEDEDÉFINITIONDESCAS	Véhicule	Fonctionnel6	Marque6	Moto7	Fonctionnel7	Marque7	Vélo8	Fonctionnel8	Marque8	Groupeélectrogène9	Fonctionnel9	Marque9	PlaqueSolaire10	Fonctionnel10	Marque10	Présenceduthermomètresurdansref	Températureduthermomètre	Nombredetempératuresup8dernierm	Nombredetempératureinf2dernierm	Fichedetempcomplètementremplie	Plandecontingenceafichéref	Présencedautreproduitdsref	PrésencenormesdestandardPEV	Electricité	Kérozène	Gaz
AA01	1	BALEVENG	CMA BALEVENG	Publique	CMA		1	SIBIR	1	1	SIBIR	6	5	GIOSTYLE KINS-SEELEX BLOWKING THERMOS	0			20	20	0				0			0			0			0			0			1	5	1	0	0	0	1	1	TRUE	FALSE	FALSE
AA03	1	BALEVENG	CSI DE MEBOU	Publique	CSI		1	ALONSA	1	1	ALONSA	5	5	BLOW KINGS	0			20	20	0				0			0			0			0			0			1	7	0	0	1	0	0	1	TRUE	FALSE	FALSE
AA05	1	BALEVENG	CSI ST KISITO	Confessionnel	CSI		1	SIBIR	1	1	SIBIR	3	3	KING SEELEY THERMOS	0			9	9	1	1			0			0			0			1	0	ZRPHIR 1000	0			1	5			0	0	1	1	FALSE	FALSE	FALSE
AD01	1	BALEVENG	CSI DE BANZA	Publique	CSI				0			2	2		0			12	0	0				0			0			0			0			0			0				0	0	0	0	FALSE	FALSE	FALSE
BC05	1	DOUMBOUO	FOKAMEZO	Publique	CSI				0			0			0			0		0				0			0			0			0			0			0				0	0	0	0	TRUE	FALSE	FALSE
BF05	1	DOUMBOUO	CSI DE SA'AH	Publique	CSI				0			1	1		0			0		0				0			1	1	NANFANG	0			1	0		0			0				0	0	0	1	FALSE	TRUE	FALSE
BJ01	1	DOUMBOUO	AD-LUCEM	Privé	CSI																																				0	0	0	0	0	0	TRUE	FALSE	FALSE
CBO1	1	FIALA-FORÉKÉ	HOPITAL DE DISTRICT DE DSCHANG	Publique	HD		1	IBERNA	0			2	2	BLOW KINGO	1	1	EDA	14	8	0				0			0			0			1	1		0			1	5	0	0	0	0	0	1	TRUE	FALSE	FALSE
CE01	1	FOMETA	CABINET DE SOINS PASTEUR DE FOTO	Privé	CSI		1	CONCORS MAS	0			1	1		1	1		10	10	1	1			0			1	1	NANFANG	0			0			0			1	8	1	0	0	0	0	1	TRUE	FALSE	FALSE
CJO1	1	FIALA-FORÉKÉ	SERVICE DE VACCINATION DU SERVICE DE SANTE DE DISTRICT DE DSCHANG	Publique	CSI		1	DOMETIC TCW 2000	1	1	WESTFROST DENEMARK	10	10		2	2		70	70	1	1			1	1		0			0			0			0			1	3	0	0	1	1	0	1	TRUE	FALSE	FALSE
CK01	1	FIALA-FORÉKÉ	HOSPITAL ADLUCEM	Privé	CMA		1	NEVICA	1	1	NEVICA	2	2	BLOW KING	0			20	20	1	1			1	1	TOYOTA	1	1	CHANLIN	0			1	1		0			1	8	0	0	0	0	1	0	TRUE	FALSE	FALSE
DA04	1	FOKOUÉ	C S COLOMBE	Privé	CSI		1		0			3	3	GEOSTYLE	0			13	13	0				0			0			0			0			0			1	8	0	0	0	0	1	1	TRUE	FALSE	FALSE
DB02	1	DOUMBOUO	CSI DOUMBOUO	Publique	CSI		1	SIBIR	2	1	SIBIR	6	6	BLOWKINGS	3	3		30	30	2	1			0			0			0			0			0			1	5	0	0	1	1	1	1	TRUE	FALSE	FALSE
DE06	1	FOMETA	CSI LA REFERENCE	Publique	CSI				0			0			0			0		0				0			0			0			0			0										1	FALSE	FALSE	FALSE
DH01	1	FOKOUÉ	CMA	Publique	CMA		1	SIBIR	1	0	DEEBY	5	5	GIOSTYLE	1	1		19	19	1	1			0			5	3	SANIKI	0			1	1		0			1	7	0	0	1	0	0	1	TRUE	FALSE	FALSE
DH02	1	FOKOUÉ	CSI DE FOTOMENA	Publique	CSI		0	SIBIR	0			3	3		0			0		1	0			0			0			0			0			0										0	FALSE	FALSE	FALSE
DI01	1	FOMETA	CENTRE DE SANTE INTEGRE	Privé	CSI		1	SIBIR	0			5	5	0	0			21	21	1	1			0			0			0			0			0			1	5	0	0	0	1	0	1	TRUE	FALSE	TRUE
EC01	1	FONGO NDENG	CSI DE FOSSONG WENTCHENG	Publique	CSI		0	SUPERSER	0			6	6		0			33	33	1	1			0			1	1		0			0			0			1				0	0	0	0	TRUE	FALSE	FALSE
ED01	1	FONAKEUKEU	CENTRE DE SANTE COMMUNAUTAIRE DE FONAKEUKEU	Privé	CSI		1	SIBIR FRIGECO	0			3	3	ROTARY INTER	3	3	GIOSTYLE SLOW KINGO	48	8	1	1			0			1	1	YAMAHA	1	0	MTB FOREVER	0			0			1	6	0	7	1	1	1	1	TRUE	FALSE	FALSE
EG01	1	FONGO NDENG	CSI DE FONGO-DENG	Publique	CSI		2	SIBIR	0			6	6	BLOW KINGS	0			44	44	3	2			0			1	1	JIALING	1	0		1	1		0			1	10			1	1	0	1	TRUE	FALSE	TRUE
EJ01	1	FONDONERA	CSI-FONDENERA	Publique	CSI		1	SIBIR	0			5	5		4	4		22	22	1	1			0			1	1	JIALING	1	0		1	0		0			1	0	2	18	0	1	0	1	TRUE	FALSE	TRUE
FA01	1	FOTETSA	CSI DE FOTETSA	Publique	CSI		0	SIBIR	0			5	5	BLOW KING	0			40	40	2	0			0			1	0	ZOTEMO	1	1		0			0			1				0	0	0	1	TRUE	FALSE	FALSE
FE02	1	LINGANG FOTO	CSI DE LINGAN FOTO	Publique	CSI		0	SIBIR	1	1	SIBIR	5	5		0			5	5	1	0			0			0			0			0			0			1				0	1	0	1	TRUE	FALSE	FALSE
GB01	1	MBENG	CSI TSINGBEU	Publique	CSI		1	SUPER SER SIBIR				4			0			9	9	0				0			0			0			0			0			1	8	0	0	0	0	0	1	TRUE	FALSE	FALSE
GB02	1	MBENG	TSINFOU	Publique	CSI																																		0				0	0	0	1	TRUE	FALSE	FALSE
GE02	1	LEPOH	CSI KEKANG	Publique	CSI		1	SIBIR	0			6	6	BLOWKING APEX FRIGIVAC	0			24	24	1	1			0			0			0			0			0			1	7.1	0	0	1	1	0	0	TRUE	FALSE	FALSE
GE01	1	LEPOH	CSI LEPOH	Publique	CSI		1	SIBIR	0			4	4	BLOW KING GEOSTYLE				22	22	1	1			0			0			0			0			0			1	6.5	5	0	0	0	0	1	TRUE	FALSE	FALSE
GF01	1	MBENG	CSI DE BAFOU CHEFERIE	Publique	CSI		3	SIBIR	0			1	1		1	1	GIOSTYLE	25	25	1	1			0			1	0		0			0			0			1	2.5	0	13	1	1	0	0	TRUE	FALSE	FALSE
GH01	1	MBENG	CABINET SOINS POUR ROUS	Privé	CSI							1	1	THERMOS				4	4	1																			0				0	0	0	0	TRUE	FALSE	FALSE
GH02	0	MBENG	CSI ST LAURENT DE BAFOU	Privé	CSI																																										FALSE	FALSE	FALSE
GI01	1	MAKA	CSI MAKA	Publique	CSI		0	NEVICA SIBIR	2	0		1	1		4	4		38	38	2	2			0			1	1	YAMAHA	1	0		0			0			1				0	0	0	1	TRUE	FALSE	TRUE
GI06	1	MAKA	CSI BANKI	Publique	CSI		0	SIBIR	1	0		3	1		0			31	29	1	0			0			0			0			0			0			1				0	0	0	1	TRUE	FALSE	TRUE
GI07	1	MAKA	CSI LIKONG	Publique	CSI				0			3	1		0			12	12	0				0			0			0			0			0			0				0	0	0	1	TRUE	FALSE	FALSE
HC01	1	MBOUA	CSI DE FONGOTONGO	Publique	CSI		1	SIBIR	0			13	13		0			50	15	1	1			0			0			0			0			0			1	20	0	2	0	0	0	1	TRUE	FALSE	FALSE
HC01	1	MEKOUALE	CSI D'APOUH	Publique	CSI				0			2	2		0			0		0				0			1	1		0			0			0											FALSE	FALSE	FALSE
HGO1	1	MEKOUALE	CSI DE MEKOUALE	Publique	CSI		1	SIBIR	0			5	5		0			30	30	1	1			0			0			0			1	0		0			1	2	0	0	1	1	0	1	TRUE	FALSE	FALSE
HH01	1	MBOUA	CENTRE PASTEUR	Privé	CSI				0			1	1		0	0		0		0				0			0			0			1	0		1	1									1	FALSE	FALSE	FALSE
IB01	1	NDOH DJUTTITSA	TCHOUTSI	Privé	CSI				0			1	1		1	1		1	1	0				0			0			0			0			0			0				0	0	0	0	TRUE	FALSE	FALSE
IG01	1	SITEU	HOPITAL SAINT VANCENT DE PAUL	Confessionnel			2	SIBIR	0			8	8		2	2		73	73	2	2			0			0			0			2			0			1	7	0	0	1	0		1	TRUE	FALSE	FALSE
IG01	1	NDOH DJUTTITSA	CMA DE NDOH DJUITTITSA	Publique	CMA		1	SIBIR	0			4	4	JNV	0					1	1			0	0		1	0		0			1	0		0			1	2	0	0	1	0	0	1	TRUE	FALSE	TRUE
IG01	1	NKEULI	CSI DE KEULI	Publique	CSI		1	SIBIR	0			4	4	TNV	0			16	16	1	1			0			0			0			0			0			1	20			0	0	0	1	FALSE	FALSE	TRUE
IG02	1	NDOH DJUTTITSA	CTE	Privé	CSI		0		0			1	1		1	1		4	4	1				0			1	1		0			1	1		0							0	0	0	1	TRUE	TRUE	FALSE
JA01	1	FONDONERA	CSI DE NKA	Publique	CSI		0	SIBIE	0			6	6		6	6		30	30	1	0			0			1	1	YAMAHA	0			0			0			1				0	0	0	0	FALSE	FALSE	FALSE
JE10	1	SITEU	CABINET DE SOINS LA PINTADELLE	Privé																																											FALSE	FALSE	FALSE
[truncated: 92 more columns]
